# Supplementary material for: Gut microbiome mediates the protective effects of exercise after myocardial infarction
Source: Microbiome. 2022 May 31;10:82. doi: 10.1186/s40168-022-01271-6 (PMC9153113; doi:10.1186/s40168-022-01271-6)
Supplement: Supplementary file 2 — Additional file 1: Table S1. Data production of 49 samples in Sham+Control, MI+Control, Sham+Run, and MI+Run. Table S2. Alpha Diversity index among Sham+Control, MI+Control, Sham+Run, and MI+Run. Table S3. The difference of Alpha Diversity index among Sham+Control, MI+Control, Sham+Run, and MI+Run. Table S4. Relative abundance profile at the phylum level among Sham+Control, MI+Control, Sham+Run, and MI+Run. Table S5. Relative abundance profile at the genus level among Sham+Control, MI+Control, Sham+Run, and MI+Run. Table S6. Detailed information of genera differently enriched across Sham+Control and MI+Control. Table S7. Detailed information of genera differently enriched across MI+Control and MI+Run. Table S8. Alpha Diversity index among MI+ABX, MI+ABX+Control, MI+1/4ABX+Control and MI+Untreated+Control. Table S9. The difference of Alpha Diversity index among MI+ABX, MI+ABX+Control, MI+1/4ABX+Control and MI+Untreated+Control. Table S10. Alpha Diversity index among MI+ABX+Run, MI+1/4ABX+Run and MI+Untreated+Run. Table S11. The difference of Alpha Diversity index among MI+ABX+Run, MI+1/4ABX+Run and MI+Untreated+Run. Table S12. Relative abundance profile at the phylum level among MI+ABX, MI+ABX+Control, MI+1/4ABX+Control and MI+Untreated+Control. Table S13. Relative abundance profile at the phylum level among MI+ABX+Run, MI+1/4ABX+Run and MI+Untreated+Run. Table S14. Detailed information of genera differently enriched across MI+ABX+Run, MI+1/4ABX+Run and MI+Untreated+Run. Table S15. Relative abundance profile at the phylum level among MI+ABX+PBS, MI+ABX+FMT(MI+Control) and MI+ABX+FMT(MI+Run). Table S16. Relative abundance profile at the genus level among MI+ABX+PBS, MI+ABX+FMT(MI+Control) and MI+ABX+FMT(MI+Run). Table S17. Quantitative data of 116 metabolites in Sham+Control, MI+Control, Sham+Run, and MI+Run. Table S18. The relative abundance of each metabolite classes in Sham+Control, MI+Control, Sham+Run, and MI+Run. Table S19. Detailed information of Univariate Sta [file 40168_2022_1271_MOESM1_ESM.xls]

## Sheet: Additional Table Legends
Table S1	Data production of 49 samples in Sham+Control, MI+Control, Sham+Run, and MI+Run.
Table S2	Alpha Diversity index among Sham+Control, MI+Control, Sham+Run, and MI+Run.
Table S3	The difference of Alpha Diversity index among Sham+Control, MI+Control, Sham+Run, and MI+Run.
Table S4	Relative abundance profile at the phylum level among Sham+Control, MI+Control, Sham+Run, and MI+Run.
Table S5	Relative abundance profile at the genus level among Sham+Control, MI+Control, Sham+Run, and MI+Run.
Table S6	Detailed information of genera differently enriched across Sham+Control and MI+Control.
Table S7	Detailed information of genera differently enriched across MI+Control and MI+Run.
Table S8	Alpha Diversity index among MI+ABX, MI+ABX+Control, MI+1/4ABX+Control and MI+Untreated+Control.
Table S9	The difference of Alpha Diversity index among MI+ABX, MI+ABX+Control, MI+1/4ABX+Control and MI+Untreated+Control.
Table S10	Alpha Diversity index among MI+ABX+Run, MI+1/4ABX+Run and MI+Untreated+Run.
Table S11	The difference of Alpha Diversity index among MI+ABX+Run, MI+1/4ABX+Run and MI+Untreated+Run.
Table S12	Relative abundance profile at the phylum level among MI+ABX, MI+ABX+Control, MI+1/4ABX+Control and MI+Untreated+Control.
Table S13	Relative abundance profile at the phylum level among MI+ABX+Run, MI+1/4ABX+Run and MI+Untreated+Run.
Table S14	Detailed information of genera differently enriched across MI+ABX+Run, MI+1/4ABX+Run and MI+Untreated+Run.
Table S15	Relative abundance profile at the phylum level among MI+ABX+PBS, MI+ABX+FMT(MI+Control) and MI+ABX+FMT(MI+Run).
Table S16	Relative abundance profile at the genus level among MI+ABX+PBS, MI+ABX+FMT(MI+Control) and MI+ABX+FMT(MI+Run).
Table S17	Quantitative data of 116 metabolites in Sham+Control, MI+Control, Sham+Run, and MI+Run.
Table S18	The relative abundance of each metabolite classes in Sham+Control, MI+Control, Sham+Run, and MI+Run.
Table S19	Detailed information of Univariate Statistics across Sham+Control and MI+Control.
Table S20	Detailed information of Univariate Statistics across Sham+Control and Sham+RUN.
Table S21	Detailed information of 42 metabolites differently enriched across Sham+Control and MI+Control.
Table S22	Detailed information of 37 metabolites differently enriched across MI+Control and MI+Run.
Table S23	Detailed information of metabolites pathways analysis across MI+Control and MI+Run.
Table S24	Detailed information of metabolites pathways on network across MI+Control and MI+Run.
Table S25	Detailed information of pathways analysis across Sham+Control and MI+Control.
Table S26	Detailed information of metabolites metabolites pathways on network across Sham+Control and MI+Control.
Table S27	Detailed information of pathways analysis across Sham+Control and Sham+Run.
Table S28	Detailed information of metabolites metabolites pathways on network across Sham+Control and Sham+Run.
Table S29	Detailed information of the relationship between metabolites and the top 50 genera.

## Sheet: Table S1
Table S1 Data production of 49 samples in Sham+Control, MI+Control, Sham+Run, and MI+Run.
Group	Sample_info	Seq_num	Base_num(bp)	Mean_length(bp)	Min_length(bp)	Max_length(bp)
Sham+Control	SC1	69559	30230273	434.599	268	496
	SC2	52109	22785434	437.265	272	452
	SC3	64288	28252630	439.47	272	452
	SC4	69046	30270743	438.414	280	453
	SC5	71110	30975487	435.6	278	487
	SC6	46092	20276630	439.916	347	532
	SC7	49111	21425109	436.259	354	531
MI+Control	MC1	52872	23143802	437.733	273	457
	MC2	69813	30875651	442.262	275	474
	MC3	46663	20407983	437.348	360	460
	MC4	48349	21292992	440.402	298	453
	MC5	52130	22919210	439.655	273	465
	MC6	47163	20566359	436.07	273	454
	MC7	74330	32350139	435.223	294	513
	MC8	70566	31152550	441.467	339	516
	MC9	70415	30775727	437.062	274	457
	MC10	70940	31032349	437.445	276	493
	MC11	46063	20104845	436.464	284	456
	MC12	48290	21215391	439.333	273	489
	MC13	48013	20984986	437.069	298	491
	MC14	37915	16511003	435.474	273	454
	MC15	69407	30476251	439.095	273	487
	MC16	74214	32211232	434.032	274	468
	MC17	47959	21014013	438.166	291	499
	MC18	54811	23907893	436.188	273	513
Sham+Run	SR1	68509	29815128	435.2	273	453
	SR2	52498	22947537	437.113	307	470
	SR3	52594	22998232	437.279	291	482
	SR4	69619	30448097	437.353	298	499
	SR5	38121	16771943	439.966	293	458
	SR6	50829	22408964	440.87	273	453
	SR7	56741	24933786	439.432	303	505
	SR8	55699	24437178	438.736	273	455
	SR9	43183	18882080	437.257	273	452
	SR10	41436	18199043	439.208	273	456
	SR11	69024	30212392	437.709	273	457
	SR12	55289	24130087	436.436	276	464
MI+Run	MR1	42569	18630532	437.655	299	455
	MR2	32014	14160154	442.311	343	465
	MR3	71704	31548183	439.978	326	492
	MR4	72485	31929241	440.494	273	513
	MR5	49276	21676680	439.903	282	456
	MR6	44847	19791251	441.306	273	464
	MR7	49839	21747108	436.347	318	455
	MR8	38350	16883175	440.239	273	452
	MR9	72261	31852150	440.793	338	472
	MR10	73485	32419508	441.172	275	453
	MR11	60155	26503154	440.581	274	456
	MR12	63539	27955186	439.969	272	465

## Sheet: Table S2
Table S2.Alpha Diversity index among Sham+Control, MI+Control, Sham+Run, and MI+Run.
Group	Sample/Estimators	sobs	ace	chao	shannon	simpson	shannoneven	simpsoneven	coverage
Sham+Control	SC1	72	72.1875	72	2.96987	0.105697	0.694436	0.131402	0.999887
	SC2	78	78	78	3.09435	0.105174	0.71025	0.121898	1
	SC3	77	77	77	3.09015	0.107731	0.711392	0.12055	1
	SC4	72	72	72	2.80402	0.151978	0.655655	0.091387	1
	SC5	72	73.4478	72.75	2.77975	0.144831	0.64998	0.095897	0.999661
	SC6	54	54	54	2.42697	0.167886	0.608418	0.110304	1
	SC7	70	70.2501	70	3.07445	0.099445	0.723655	0.143655	0.999887
MI+Control	MC1	62	62.2733	62	2.82398	0.115366	0.684246	0.139808	0.999887
	MC2	74	74.2291	74	2.7711	0.13791	0.643833	0.097988	0.999887
	MC3	67	67.6164	68	2.91608	0.115338	0.69353	0.129406	0.999774
	MC4	58	58.337	58	2.56134	0.156562	0.630802	0.110125	0.999887
	MC5	71	71.2696	71	2.92135	0.122152	0.685331	0.115303	0.999887
	MC6	68	68	68	3.01022	0.101312	0.713405	0.145154	1
	MC7	79	80.4234	79.5	3.06911	0.097219	0.702402	0.130203	0.999661
	MC8	68	69.4504	68.75	2.54009	0.169673	0.601987	0.086672	0.999661
	MC9	72	72.7254	72.3333	2.98104	0.108128	0.697048	0.128448	0.999774
	MC10	69	69.227	69	2.89428	0.109064	0.683563	0.132883	0.999887
	MC11	65	65.2117	65	2.96922	0.099885	0.711294	0.154023	0.999887
	MC12	61	61	61	2.63525	0.147775	0.641044	0.110935	1
	MC13	62	62.7285	62.3333	2.67621	0.133643	0.648442	0.120688	0.999774
	MC14	55	55	55	2.86819	0.103488	0.715735	0.17569	1
	MC15	64	64.8557	64.25	2.70476	0.12505	0.650357	0.12495	0.999774
	MC16	67	67.2432	67	2.84518	0.120938	0.676668	0.123413	0.999887
	MC17	62	62	62	2.68774	0.12448	0.651236	0.129571	1
	MC18	61	61.3668	61	2.76938	0.130174	0.673671	0.125935	0.999887
Sham+Run	SR1	77	77	77	2.91884	0.117948	0.671955	0.110108	1
	SR2	65	65	65	2.76416	0.120958	0.662171	0.12719	1
	SR3	61	61	61	2.8944	0.103268	0.704085	0.158747	1
	SR4	73	73	73	2.92958	0.118243	0.682812	0.115852	1
	SR5	60	60	60	2.53278	0.15586	0.618605	0.106934	1
	SR6	71	71.3791	72	2.73984	0.156844	0.642751	0.089799	0.999774
	SR7	64	64	64	2.63806	0.143898	0.634319	0.108584	1
	SR8	69	69	69	2.89962	0.115306	0.684824	0.12569	1
	SR9	61	61	61	2.92127	0.097754	0.710621	0.167702	1
	SR10	57	57	57	2.66629	0.12984	0.659474	0.13512	1
	SR11	68	68	68	2.97051	0.093845	0.703995	0.156703	1
	SR12	64	64.7926	64.3333	2.86139	0.111023	0.688019	0.140737	0.999774
MI+Run	MR1	75	75	75	3.00898	0.113185	0.696929	0.117801	1
	MR2	51	51	51	2.60756	0.12968	0.663194	0.151202	1
	MR3	75	75	75	2.86922	0.137823	0.664558	0.096743	1
	MR4	67	67.5594	67.5	2.56897	0.204623	0.610977	0.072941	0.999774
	MR5	71	71.1555	71	2.99181	0.106266	0.70186	0.132541	0.999887
	MR6	61	61	61	2.87746	0.10324	0.699963	0.15879	1
	MR7	63	63	63	2.88954	0.10193	0.697429	0.155725	1
	MR8	52	52	52	2.82699	0.11047	0.715467	0.174081	1
	MR9	61	61.2371	61	2.87183	0.102437	0.698593	0.160034	0.999887
	MR10	64	64	64	2.69194	0.14091	0.647275	0.110886	1
	MR11	59	59.2149	59	2.5207	0.158063	0.618192	0.10723	0.999887
	MR12	71	71	71	2.60911	0.198447	0.612082	0.070974	1

## Sheet: Table S3
Table S3.The difference of Alpha Diversity index among Sham+Control, MI+Control, Sham+Run, and MI+Run.
estimators	mean(Sham+Control)	sd(Sham+Control)	mean(MI+Control)	sd(MI+Control)	mean(Sham+Run)	sd(Sham+Run)	mean(Sham+Run)	sd(MI+Run)	statistic	pvalue	qvalue	Pvalue(Sham+Control-Sham+Run)	Pvalue(Sham+ControlM-I+Control)	Pvalue(MI+Control-Sham+Run)	Pvalue(Sham+Control-MI+Run)	Pvalue(MI+Control-MI+Run)	Pvalue(Sham+Run-MI+Run)
ace	70.98	7.989	66.28	6.167	65.93	5.919	64.26	8.02	4.896	0.1796	0.4022	>= 0.1	>= 0.1	>= 0.1	>= 0.1	>= 0.1	>= 0.1
chao	70.82	7.957	66.01	6.046	65.94	5.983	64.21	8.027	4.62883	0.2011	0.4022	>= 0.1	>= 0.1	>= 0.1	>= 0.1	>= 0.1	>= 0.1
sobs	70.71	7.931	65.83	5.943	65.83	5.906	64.17	8.009	4.75442	0.1907	0.4022	>= 0.1	>= 0.1	>= 0.1	>= 0.1	>= 0.1	>= 0.1
shannon	2.891	0.2436	2.814	0.1552	2.811	0.1402	2.778	0.1694	2.46647	0.4814	0.7702	>= 0.1	>= 0.1	>= 0.1	>= 0.1	>= 0.1	>= 0.1
coverage	0.9999	0.0001257	0.9999	0.0001065	1	8.797e-05	1	7.555e-05	10.4145	0.01535	0.1228	>= 0.1	>= 0.1	< 0.05	>= 0.1	< 0.05	>= 0.1
shannoneven	0.6791	0.04209	0.6725	0.03206	0.672	0.02933	0.6689	0.03858	0.560214	0.9055	0.964	>= 0.1	>= 0.1	>= 0.1	>= 0.1	>= 0.1	>= 0.1
simpson	0.1261	0.02789	0.1232	0.02014	0.1221	0.02095	0.1339	0.03634	0.278581	0.964	0.964	>= 0.1	>= 0.1	>= 0.1	>= 0.1	>= 0.1	>= 0.1
simpsoneven	0.1164	0.0187	0.1267	0.02009	0.1286	0.02395	0.1257	0.03497	1.18344	0.757	0.964	>= 0.1	>= 0.1	>= 0.1	>= 0.1	>= 0.1	>= 0.1

## Sheet: Table S4
Table S4.Relative abundance profile at the phylum level among Sham+Control, MI+Control, Sham+Run, and MI+Run.
ASV ID	Sham+Control	MI+Control	Sham+Run	MI+Run
d__Bacteria; k__norank_d__Bacteria; p__Bacteroidota	0.422972	0.439983	0.484723	0.579192
d__Bacteria; k__norank_d__Bacteria; p__Firmicutes	0.508335	0.513366	0.4668	0.376774
d__Bacteria; k__norank_d__Bacteria; p__Desulfobacterota	0.0116506	0.0121616	0.0124534	0.0129805
d__Bacteria; k__norank_d__Bacteria; p__Cyanobacteria	0.0273676	0.00415427	0.0081046	0.0074551
d__Bacteria; k__norank_d__Bacteria; p__Proteobacteria	0.013829	0.00881685	0.0114368	0.0105802
d__Bacteria; k__norank_d__Bacteria; p__Campilobacterota	0.00301754	0.0111826	0.00946007	0.00778456
others	0.0128286	0.0103355	0.0070221	0.00523363

## Sheet: Table S5
Table S5.Relative abundance profile at the genus level among Sham+Control, MI+Control, Sham+Run, and MI+Run.
ASV ID	Sham+Control	MI+Control	Sham+Run	MI+Run
d__Bacteria; k__norank_d__Bacteria; p__Bacteroidota; c__Bacteroidia; o__Bacteroidales; f__Muribaculaceae; g__norank_f__Muribaculaceae	0.27061	0.203296	0.225056	0.273372
d__Bacteria; k__norank_d__Bacteria; p__Firmicutes; c__Clostridia; o__Lachnospirales; f__Lachnospiraceae; g__unclassified_f__Lachnospiraceae	0.165287	0.181872	0.163334	0.113031
d__Bacteria; k__norank_d__Bacteria; p__Bacteroidota; c__Bacteroidia; o__Bacteroidales; f__Prevotellaceae; g__unclassified_f__Prevotellaceae	0.00138775	0.146943	0.141741	0.125042
d__Bacteria; k__norank_d__Bacteria; p__Firmicutes; c__Clostridia; o__Lachnospirales; f__Lachnospiraceae; g__Lachnospiraceae_NK4A136_group	0.070533	0.0864114	0.0834275	0.062107
d__Bacteria; k__norank_d__Bacteria; p__Bacteroidota; c__Bacteroidia; o__Bacteroidales; f__Bacteroidaceae; g__Bacteroides	0.0280615	0.0325	0.0420008	0.0846417
d__Bacteria; k__norank_d__Bacteria; p__Firmicutes; c__Clostridia; o__Clostridia_UCG-014; f__norank_o__Clostridia_UCG-014; g__norank_f__norank_o__Clostridia_UCG-014	0.0377112	0.0153306	0.023909	0.0186848
d__Bacteria; k__norank_d__Bacteria; p__Firmicutes; c__Clostridia; o__Oscillospirales; f__Oscillospiraceae; g__unclassified_f__Oscillospiraceae	0.0257378	0.0217127	0.0211134	0.0188637
d__Bacteria; k__norank_d__Bacteria; p__Bacteroidota; c__Bacteroidia; o__Bacteroidales; f__Rikenellaceae; g__Alistipes	0.037566	0.00810773	0.0154467	0.0199556
d__Bacteria; k__norank_d__Bacteria; p__Firmicutes; c__Clostridia; o__Oscillospirales; f__Oscillospiraceae; g__norank_f__Oscillospiraceae	0.0194446	0.0201376	0.0177435	0.0161151
d__Bacteria; k__norank_d__Bacteria; p__Bacteroidota; c__Bacteroidia; o__Bacteroidales; f__Prevotellaceae; g__Prevotellaceae_UCG-001	0.0308854	0.00891725	0.0152208	0.011305
d__Bacteria; k__norank_d__Bacteria; p__Firmicutes; c__Clostridia; o__Oscillospirales; f__Oscillospiraceae; g__Oscillibacter	0.0158784	0.0167489	0.0133006	0.0158421
d__Bacteria; k__norank_d__Bacteria; p__Firmicutes; c__Clostridia; o__Oscillospirales; f__Oscillospiraceae; g__Colidextribacter	0.0119572	0.0170124	0.0096295	0.0115027
d__Bacteria; k__norank_d__Bacteria; p__Bacteroidota; c__Bacteroidia; o__Bacteroidales; f__Prevotellaceae; g__Alloprevotella	0.0143454	0.00631299	0.00803871	0.0195226
d__Bacteria; k__norank_d__Bacteria; p__Cyanobacteria; c__Vampirivibrionia; o__Gastranaerophilales; f__norank_o__Gastranaerophilales; g__norank_f__norank_o__Gastranaerophilales	0.0273676	0.00415427	0.00807636	0.0074551
d__Bacteria; k__norank_d__Bacteria; p__Desulfobacterota; c__Desulfovibrionia; o__Desulfovibrionales; f__Desulfovibrionaceae; g__norank_f__Desulfovibrionaceae	0.0107631	0.00994641	0.0116251	0.0123028
d__Bacteria; k__norank_d__Bacteria; p__Firmicutes; c__Clostridia; o__Lachnospirales; f__Lachnospiraceae; g__Roseburia	0.0101822	0.0156946	0.00704093	0.00467826
d__Bacteria; k__norank_d__Bacteria; p__Firmicutes; c__Clostridia; o__Clostridia_vadinBB60_group; f__norank_o__Clostridia_vadinBB60_group; g__norank_f__norank_o__Clostridia_vadinBB60_group	0.0117313	0.0050391	0.00922474	0.00883881
d__Bacteria; k__norank_d__Bacteria; p__Firmicutes; c__Clostridia; o__Lachnospirales; f__Lachnospiraceae; g__Blautia	0.0115861	0.00601805	0.00833992	0.00831168
d__Bacteria; k__norank_d__Bacteria; p__Bacteroidota; c__Bacteroidia; o__Bacteroidales; f__Tannerellaceae; g__Parabacteroides	0.010392	0.00680874	0.00769984	0.00908355
d__Bacteria; k__norank_d__Bacteria; p__Campilobacterota; c__Campylobacteria; o__Campylobacterales; f__Helicobacteraceae; g__Helicobacter	0.00301754	0.0111826	0.00946007	0.00778456
d__Bacteria; k__norank_d__Bacteria; p__Firmicutes; c__Clostridia; o__Lachnospirales; f__Lachnospiraceae; g__Lachnospiraceae_UCG-001	0.00192025	0.0148725	0.00684325	0.00466885
d__Bacteria; k__norank_d__Bacteria; p__Firmicutes; c__Clostridia; o__Lachnospirales; f__Lachnospiraceae; g__norank_f__Lachnospiraceae	0.00311436	0.0104735	0.00411348	0.00328514
others	0.18052	0.150508	0.147615	0.143605

## Sheet: Table S6
Table S6.Detailed information of genera differently enriched across Sham+Control and MI+Control.
Species name	mean(%)(Sham+Control)	sd(%)(Sham+Control)	mean(%)(MI+Control)	sd(%)(MI+Control)	statistic(%)	Pvalue	corrected pvalue
g__norank_f__Muribaculaceae	27.06	5.226	20.33	5.656	102	0.0198	0.1042
g__unclassified_f__Prevotellaceae	0.1388	0.2269	14.69	8.221	0	0.0001507	0.003111
g__norank_f__norank_o__Clostridia_UCG-014	3.771	2.503	1.533	1.093	107	0.00847	0.05126
g__Alistipes	3.757	0.9122	0.8108	0.7514	123	0.000316	0.005463
g__norank_f__norank_o__Gastranaerophilales	2.737	1.71	0.4154	0.48	115	0.001813	0.01828
g__Blautia	1.159	0.6407	0.6018	0.2142	97.5	0.0395	0.1593
g__Parabacteroides	1.039	0.3542	0.6809	0.2646	99.5	0.02925	0.1264
g__Lachnospiraceae_UCG-001	0.192	0.4884	1.487	0.9349	13	0.002456	0.02123
g__Helicobacter	0.3018	0.1651	1.118	0.2885	0	0.0001542	0.003111
g__norank_f__Lachnospiraceae	0.3114	0.3884	1.047	0.82	19.5	0.009228	0.05317
g__ASF356	0.4212	0.1805	0.8534	0.3719	21.5	0.01303	0.07168
g__Butyricicoccus	0.3469	0.2404	0.6564	0.2938	26.5	0.02922	0.1264
g__Allobaculum	0.6035	0.4332	0	0	108	0.0001164	0.003111
g__unclassified_f__Ruminococcaceae	0.1307	0.09243	0.379	0.2402	17.5	0.006387	0.04767
g__Eubacterium_siraeum_group	0.4083	0.3125	0.1004	0.2177	103	0.008473	0.05126
g__norank_f__norank_o__RF39	0.3857	0.2175	0.0797	0.1383	116	0.001232	0.01458
g__UCG-009	0.1549	0.07076	0.2943	0.167	29.5	0.04559	0.1724
g__Ruminococcus	0.3776	0.2349	0.01004	0.0426	115.5	7.08e-05	0.003111
g__Ileibacterium	0.3502	0.1646	0	0	126	1.789e-06	0.0002164
g__Akkermansia	0.2905	0.3135	0	0	108	0.0001164	0.003111
g__Negativibacillus	0.05971	0.03673	0.1845	0.09201	12	0.002196	0.02044
g__UCG-005	0.2033	0.1888	0.01694	0.0386	102	0.006697	0.04767
g__norank_f__Rs-E47_termite_group	0.1372	0.1873	0.01067	0.03252	101	0.004163	0.03358
g__Escherichia-Shigella	0.1065	0.1484	0.02134	0.0694	91.5	0.02368	0.1137
g__unclassified_f__Eggerthellaceae	0.1017	0.1587	0.01004	0.03308	92	0.02134	0.1076
g__Butyricimonas	0.1113	0.1404	0	0	99	0.0007655	0.01158
g__norank_f__Flavobacteriaceae	0.08875	0.08413	0.003138	0.01082	105.5	0.001325	0.01458
g__Christensenellaceae_R-7_group	0.07423	0.06866	0.001255	0.003653	106	0.001156	0.01458
g__Monoglobus	0.06293	0.0947	0.008785	0.02176	90.5	0.03909	0.1593
g__norank_f__Christensenellaceae	0.05325	0.04212	0.008158	0.01491	102.5	0.00766	0.05126
g__Bilophila	0	0	0.02134	0.02998	35	0.04439	0.1724
g__norank_f__norank_o__norank_c__Clostridia	0.01291	0.02562	0	0	81	0.02443	0.1137

## Sheet: Table S7
Table S7.Detailed information of genera differently enriched across MI+Control and MI+Run.
Species name	mean(%)(MI+Control)	sd(%)(MI+Control)	mean(%)(MI+Run)	sd(%)(MI+Run)	statistic(%)	Pvalue	corrected pvalue
g__norank_f__Muribaculaceae	20.33	5.656	27.34	8.533	53	0.02105	0.09587
g__unclassified_f__Lachnospiraceae	18.19	4.392	11.3	2.27	194.5	0.0002715	0.007007
g__Bacteroides	3.25	1.379	8.464	3.506	10	3.66e-05	0.002251
g__Alistipes	0.8108	0.7514	1.996	0.9297	28	0.000763	0.01564
g__Alloprevotella	0.6313	0.4078	1.952	2.856	52	0.01875	0.09587
g__Roseburia	1.569	1.044	0.4678	0.6001	179	0.002831	0.03482
g__Lachnospiraceae_UCG-001	1.487	0.9349	0.4669	0.5394	177	0.003601	0.03808
g__Helicobacter	1.118	0.2885	0.7785	0.3216	169	0.01039	0.07263
g__norank_f__norank_o__Clostridia_vadinBB60_group	0.5039	0.3259	0.8839	0.4623	52.5	0.01983	0.09587
g__norank_f__Lachnospiraceae	1.047	0.82	0.3285	0.1903	181.5	0.001997	0.0307
g__norank_f__Ruminococcaceae	0.8767	0.4168	0.4142	0.2489	179.5	0.002641	0.03482
g__Rikenellaceae_RC9_gut_group	0.4129	0.1945	0.6928	0.4427	52	0.01875	0.09587
g__Butyricicoccus	0.6564	0.2938	0.3822	0.1668	167	0.01322	0.08128
g__Lachnospiraceae_FCS020_group	0.5315	0.2	0.0706	0.06728	216	5.03e-06	0.0006186
g__Paraprevotella	0.2052	0.1814	0.3793	0.2053	53	0.02052	0.09587
g__Ruminococcus	0.01004	0.0426	0.4198	0.3673	38	0.0002848	0.007007
g__Lachnospiraceae_UCG-006	0.2441	0.1642	0.1224	0.1222	156	0.04286	0.1551
g__norank_f__norank_o__RF39	0.0797	0.1383	0.2466	0.2188	58.5	0.03335	0.1282
g__norank_f__Eubacterium_coprostanoligenes_group	0.05334	0.09552	0.2438	0.2914	64	0.04899	0.1706
g__Negativibacillus	0.1845	0.09201	0.09884	0.0833	160.5	0.02735	0.1201
g__Acetatifactor	0.2479	0.2594	0.03389	0.06691	162	0.01543	0.09036
g__Desulfovibrio	0.2002	0.1606	0.06777	0.1139	170	0.008279	0.06789
g__Allobaculum	0	0	0.2636	0.3664	63	0.003715	0.03808
g__Rikenella	0.2485	0.2711	0.008472	0.02106	165	0.008189	0.06789
g__Bifidobacterium	0.2259	0.1982	0	0	192	0.0001243	0.005097
g__UCG-005	0.01694	0.0386	0.1911	0.1856	40	0.001583	0.02782
g__Candidatus_Stoquefichus	0.006903	0.01507	0.05742	0.0707	54.5	0.01122	0.07263
g__norank_f__Flavobacteriaceae	0.003138	0.01082	0.05177	0.07296	70	0.03226	0.128
g__Mycoplasma	0	0	0.0433	0.09225	81	0.03122	0.128
g__Harryflintia	0.0433	0.0678	0	0	162	0.005186	0.04907
g__Butyricimonas	0	0	0.03671	0.08076	81	0.03122	0.128
g__Streptococcus	0.0182	0.02455	0.003765	0.01304	146	0.04993	0.1706
g__unclassified_f__Erysipelotrichaceae	0.001883	0.007987	0.01977	0.03051	76	0.03994	0.1489
g__Bilophila	0.02134	0.02998	0	0	156	0.009765	0.07263
g__unclassified_f__Erysipelatoclostridiaceae	0	0	0.01977	0.03576	72	0.01099	0.07263
g__Family_XIII_UCG-001	0.01569	0.02393	0	0	150	0.01777	0.09587

## Sheet: Table S8
Table S8.Alpha Diversity index among MI+ABX, MI+ABX+Control, MI+1/4ABX+Control and MI+Untreated+Control.
Group	Sample/Estimators	sobs	ace	chao	shannon	simpson	shannoneven	simpsoneven	coverage	pd
MI+ABS	MA_197	17	17.3927	17	0.994496	0.50099	0.351013	0.117415	0.999959	4.80508
	MA_198	16	16.7037	16	1.15387	0.476878	0.416169	0.131061	0.999959	5.02392
	MA_199	17	17	17	1.07371	0.503229	0.378973	0.116892	1	4.48221
	MA_317	15	15	15	1.12742	0.427749	0.416323	0.155855	1	4.27644
	MA_318	18	18	18	0.829886	0.521066	0.287121	0.106619	1	4.21392
	MA_319	18	18	18	1.21168	0.378365	0.419212	0.14683	1	4.38432
MI+ABS+Control	MAS_851	51	51.317	51	2.64383	0.10929	0.672418	0.179411	0.999959	9.67744
	MAS_852	50	50	50	2.48668	0.130481	0.63565	0.153279	1	9.70506
	MAS_853	56	56.48	56	2.63229	0.106739	0.653928	0.167297	0.999959	9.87358
	MAS_854	59	59.4358	60	2.63592	0.113523	0.646449	0.149301	0.999919	11.4245
	MAS_859	52	52.3655	52	2.64041	0.114259	0.668247	0.168309	0.999959	10.1724
	MAS_862	43	43	43	2.25835	0.176576	0.600433	0.131704	1	8.58127
MI+1/4ABS+Control	MBS_603	40	40	40	2.52862	0.127503	0.685472	0.196073	1	9.96172
	MBS_604	35	35.3798	35	2.15916	0.175211	0.6073	0.163068	0.999959	8.92235
	MBS_607	28	28	28	2.10685	0.19022	0.632269	0.187753	1	8.02871
	MBS_608	29	30.4105	30	2.14072	0.181933	0.635737	0.189535	0.999919	8.06692
	MBS_611	42	42	42	2.4795	0.130955	0.663381	0.181815	1	10.435
	MBS_612	39	39	39	2.34416	0.166618	0.63986	0.153891	1	9.84508
MI+Untreated+Control	MCS_270	103	103.816	103.75	2.88729	0.116034	0.622969	0.083671	0.999878	17.5961
	MCS_271	103	103.731	103.2	2.83887	0.14051	0.612521	0.069096	0.999919	17.6721
	MCS_528	97	98.4395	98.2	3.06758	0.09929	0.670552	0.10383	0.999838	17.0782
	MCS_532	94	94	94	2.72749	0.162819	0.600332	0.065338	1	16.6832
	MCS_534	95	95	95	3.22001	0.069908	0.707092	0.150573	1	16.8926
	MCS_535	98	98	98	2.70391	0.169121	0.589734	0.060336	1	17.2224

## Sheet: Table S9
Table S9.The difference of Alpha Diversity index among MI+ABX, MI+ABX+Control, MI+1/4ABX+Control and MI+Untreated+Control.
estimators	mean(MI+ABS)	sd(MI+ABS)	mean(MI+ABS+Control)	sd(MI+ABX+Control)	mean(MI+1/4ABX+Control)	sd(MI+1/4ABX+Control)	mean(MI+Control)	sd(MI+Control)	statistic	pvalue	qvalue	Pvalue(MI+ABX+Control-MI+1/4ABX+Control)	Pvalue(MI+1/4ABX+Control-MI+Control)	Pvalue(MI+ABS-MI+1/4ABX+Control)	Pvalue(MI+ABS-MI+Control)	Pvalue(MI+ABX+Control-MI+Control)	Pvalue(MI+ABS-MI+ABX+Control)
ace	17.02	1.117	52.1	5.673	35.8	5.593	98.83	4.188	21.6094	7.865e-05	0.000236	< 0.001	< 0.001	< 0.001	< 0.001	< 0.001	< 0.001
chao	16.83	1.169	52	5.762	35.67	5.68	98.69	4.056	21.6188	7.83e-05	0.000236	< 0.001	< 0.001	< 0.001	< 0.001	< 0.001	< 0.001
sobs	16.83	1.169	51.83	5.492	35.5	5.891	98.33	3.882	21.6282	7.794e-05	0.000236	< 0.001	< 0.001	< 0.001	< 0.001	< 0.001	< 0.001
pd	4.531	0.3185	9.906	0.9193	9.21	1.025	17.19	0.3889	19.6067	0.0002048	0.0003686	>= 0.1	< 0.001	< 0.001	< 0.001	< 0.001	< 0.001
shannon	1.065	0.1368	2.55	0.155	2.293	0.1837	2.908	0.2011	20.7467	0.0001188	0.0002674	< 0.1	< 0.001	< 0.001	< 0.001	< 0.01	< 0.001
coverage	1	2.117e-05	1	3.055e-05	1	3.395e-05	0.9999	7.139e-05	2.31374	0.5099	0.5099	>= 0.1	< 0.01	>= 0.1	< 0.01	< 0.01	>= 0.1
shannoneven	0.3781	0.05218	0.6462	0.02623	0.644	0.02708	0.6339	0.04551	13.4867	0.003694	0.004156	>= 0.1	>= 0.1	< 0.001	< 0.001	>= 0.1	< 0.001
simpson	0.468	0.05455	0.1251	0.02652	0.1621	0.02662	0.1263	0.03843	15.8667	0.001208	0.001553	>= 0.1	>= 0.1	< 0.001	< 0.001	>= 0.1	< 0.001
simpsoneven	0.1291	0.0191	0.1582	0.01697	0.1787	0.01656	0.08881	0.03411	16.8867	0.0007457	0.001119	>= 0.1	< 0.001	< 0.01	< 0.05	< 0.001	>= 0.1

[truncated: 20 more sheets: Table S10, Table S11, Table S12, Table S13, Table S14, Table S15, Table S16, Table S17, Table S18, Table S19, Table S20, Table S21, Table S22, Table S23, Table S24, Table S25, Table S26, Table S27, Table S28, Table S29]
